# Supplementary material for: ﻿First record of the genus Touranella Attems, 1937 (Diplopoda, Polydesmida, Paradoxosomatidae) from Laos, with a description of a new species
Source: Zookeys. 2023 Feb 3;1145:169–80. doi: 10.3897/zookeys.1145.98704 (PMC10193849; doi:10.3897/zookeys.1145.98704)
Supplement: XML Treatment for Touranella champasak [file zookeys.1145.98704-treatment2.xml]

<!DOCTYPE tp:taxon-treatment
  PUBLIC "-//TaxonX//DTD Taxonomic Treatment Publishing DTD v0 20100105//EN" "tax-treatment-NSO.dtd">
<tp:taxon-treatment xmlns:tp="http://www.plazi.org/taxpub"><tp:treatment-meta><kwd-group><label>Taxon classification</label><kwd>
                <named-content content-type="kingdom">Animalia</named-content>
              </kwd><kwd>
                <named-content content-type="order">Polydesmida</named-content>
              </kwd><kwd>
                <named-content content-type="family">Paradoxosomatidae</named-content>
              </kwd></kwd-group><mixed-citation publication-type="journal"><person-group><name><surname>Nguyen</surname><given-names>Anh D.</given-names></name><name><surname>Sierwald</surname><given-names>Petra</given-names></name><name><surname>Ware</surname><given-names>Stephanie</given-names></name></person-group><article-title>﻿First record of the genus <italic><tp:taxon-name><tp:taxon-name-part taxon-name-part-type="genus" reg="Touranella">Touranella</tp:taxon-name-part></tp:taxon-name></italic> Attems, 1937 (<tp:taxon-name><tp:taxon-name-part taxon-name-part-type="class">Diplopoda</tp:taxon-name-part></tp:taxon-name>, <tp:taxon-name><tp:taxon-name-part taxon-name-part-type="order">Polydesmida</tp:taxon-name-part></tp:taxon-name>, <tp:taxon-name><tp:taxon-name-part taxon-name-part-type="family">Paradoxosomatidae</tp:taxon-name-part></tp:taxon-name>) from Laos, with a description of a new species</article-title><source>Zookeys</source><day>03</day><month>02</month><year>2023</year><volume>1145</volume><fpage>169</fpage><lpage>180</lpage><pub-id pub-id-type="doi">10.3897/zookeys.1145.98704</pub-id></mixed-citation></tp:treatment-meta><tp:nomenclature><label>﻿</label><tp:taxon-name>
              <object-id xmlns:xlink="http://www.w3.org/1999/xlink" content-type="arpha" xlink:type="simple">1F34CB14-33CE-572D-9DB7-026C09E2004D</object-id>
              <tp:taxon-name-part taxon-name-part-type="genus" reg="Touranella">Touranella</tp:taxon-name-part>
              <tp:taxon-name-part taxon-name-part-type="species" reg="champasak">champasak</tp:taxon-name-part>
              <object-id xmlns:xlink="http://www.w3.org/1999/xlink" content-type="zoobank" xlink:type="simple">https://zoobank.org/09F5D34D-0F66-44F5-A53B-CE90DB8B0244</object-id>
            </tp:taxon-name><tp:taxon-status xmlns:xlink="http://www.w3.org/1999/xlink" xlink:type="simple">sp. nov.</tp:taxon-status><xref ref-type="fig" rid="F2">Figs 2</xref><xref ref-type="fig" rid="F3">, 3</xref><xref ref-type="fig" rid="F4">, 4</xref><xref ref-type="fig" rid="F5">, 5</xref><xref ref-type="fig" rid="F6">, 6</xref></tp:nomenclature><tp:treatment-sec sec-type="material" id="SECID0ESPAC"><title>Material examined.</title><p><bold><italic>Holotype</italic></bold>: Laos • male; Champasak Province, Bolaven Plateau, Ban Thongvay (=Xekatam), vic. old logging road, N of village; <named-content xmlns:xlink="http://www.w3.org/1999/xlink" content-type="dwc:verbatimCoordinates" xlink:type="simple"><named-content content-type="geo-json" specific-use="{&#34;type&#34;:&#34;Point&#34;,&#34;coordinates&#34;:[106.531517,15.238133]}" id="NCID0EBAAE" xlink:type="simple">15°14.288'N, 106°31.891'E</named-content></named-content>; 1,095 m elev.; 8–16 June 2008; A. Newton &amp; M. Thayer leg.; selectively logged forest, FMHD#2008-037, flight intercept trap, ANMT site 1231; <bold><named-content xmlns:xlink="http://www.w3.org/1999/xlink" content-type="dwc:institutional_code" xlink:title="Field Museum of Natural History" xlink:href="http://grbio.org/institution/field-museum-natural-history" xlink:type="simple">FMNH</named-content><abbrev xmlns:xlink="http://www.w3.org/1999/xlink" xlink:title="Insect Division" id="ABBRID0ELAAE" xlink:type="simple">INS</abbrev> 3716303</bold>.</p></tp:treatment-sec><tp:treatment-sec sec-type="diagnosis" id="SECID0EQAAE"><title>Diagnosis.</title><p>The new species can be recognized by a submoniliform body; poorly developed paraterga; sparsely setose metaterga; the presence of a highly elevated, setose, trapeziform, sternal process between male coxae 4; a strongly reduced gonofemorite devoid of a femoral process; a somewhat twisted solenophore that distally sheaths a rod-shaped solenomere; and well-developed lamina medialis and lamina lateralis.</p><p>The species is most similar to <italic><tp:taxon-name><tp:taxon-name-part taxon-name-part-type="genus" reg="Touranella">Touranella</tp:taxon-name-part><tp:taxon-name-part taxon-name-part-type="species" reg="moniliformis">moniliformis</tp:taxon-name-part></tp:taxon-name></italic> Golovatch &amp; Semenyuk, 2018 from Cat Tien <abbrev xmlns:xlink="http://www.w3.org/1999/xlink" xlink:title="National Park" id="ABBRID0ECBAE" xlink:type="simple">NP</abbrev> (Vietnam) by having a (sub-)moniliform body, poorly developed paraterga, and sparsely setose metaterga. The two species can be distinguished by the gonopod conformation, and the presence of a gonofemoral process in <italic><tp:taxon-name><tp:taxon-name-part taxon-name-part-type="genus" reg="Touranella">T.</tp:taxon-name-part><tp:taxon-name-part taxon-name-part-type="species" reg="moniliformis">moniliformis</tp:taxon-name-part></tp:taxon-name></italic> (absent from the new species).</p><p>Regarding the absence of a gonofemoral process, the new species is similar to <italic><tp:taxon-name><tp:taxon-name-part taxon-name-part-type="genus" reg="Touranella">T.</tp:taxon-name-part><tp:taxon-name-part taxon-name-part-type="species" reg="peculiaris">peculiaris</tp:taxon-name-part></tp:taxon-name></italic> Golovatch, 2009, but can be distinguished by a strongly reduced gonofemorite (vs considerably elongated in <italic><tp:taxon-name><tp:taxon-name-part taxon-name-part-type="genus" reg="Touranella">T.</tp:taxon-name-part><tp:taxon-name-part taxon-name-part-type="species" reg="peculiaris">peculiaris</tp:taxon-name-part></tp:taxon-name></italic>).</p></tp:treatment-sec><tp:treatment-sec sec-type="etymology" id="SECID0EJCAE"><title>Etymology.</title><p>The species epithet, “<italic>champasak</italic>”, is a noun in apposition and refers to the province name where the type was collected.</p></tp:treatment-sec><tp:treatment-sec sec-type="description" id="SECID0ERCAE"><title>Description.</title><p>Holotype length ca 21.6 mm, width of midbody pro- and metazona about 1.5 mm and 1.9 mm, respectively.</p><p>Body brown and darkish brown, except several antennomeres; legs and sterna brownish yellow or yellow; posterior margins of prozonae and metazonae, anterior margins of metazonae, and transverse sulcus black; metaterga with a yellow axial band running from collum to telson (Fig. <xref ref-type="fig" rid="F2">2D</xref>).</p><fig id="F2" position="float" orientation="portrait"><object-id xmlns:xlink="http://www.w3.org/1999/xlink" content-type="doi" xlink:type="simple">10.3897/zookeys.1145.98704.figure2</object-id><object-id xmlns:xlink="http://www.w3.org/1999/xlink" content-type="arpha" xlink:type="simple">7800930B-61DE-5831-9937-59F306555D59</object-id><label>Figure 2.</label><caption><p><italic><tp:taxon-name><tp:taxon-name-part taxon-name-part-type="genus" reg="Touranella">Touranella</tp:taxon-name-part><tp:taxon-name-part taxon-name-part-type="species" reg="champasak">champasak</tp:taxon-name-part></tp:taxon-name></italic> sp. nov., holotype <bold>A, B</bold> head, lateral and anterior views, respectively <bold>C, D</bold> segments 8 and 9, lateral and dorsal views, respectively.</p></caption><graphic xmlns:xlink="http://www.w3.org/1999/xlink" xlink:href="zookeys-1145-169_article-98704__-g002.jpg" position="float" orientation="portrait" xlink:type="simple" id="oo_805257.jpg"><uri content-type="original_file" xlink:type="simple">https://binary.pensoft.net/fig/805257</uri></graphic></fig><p>Antenna long and slender, approximately reaching to segment 5 when extended back; antennomere 1 very short and robust (Fig. <xref ref-type="fig" rid="F2">2B</xref>); antennomere 2=3=4=5=6&gt; 7 in length. Tip with four sensory cones. Antennomere 2 strongly constricted at base (Fig. <xref ref-type="fig" rid="F2">2A, B</xref>).</p><p>Collum smooth and shiny, suboval, with two rows of setae: 3+3 anterior and 2+2 posterior. Paraterga small, broadly rounded lobe (Fig. <xref ref-type="fig" rid="F2">2A</xref>).</p><p>Body submoniliform. Prozonae and metazonae smooth, shiny (Figs <xref ref-type="fig" rid="F2">2A, C–D</xref>, <xref ref-type="fig" rid="F3">3</xref>). Metatergal transverse sulcus present from segment 5, but completely developed starting on bodyring 6 (Fig. <xref ref-type="fig" rid="F2">2D</xref>). Metaterga with traces of two setal rows: 2+2 anterior and 2+2 posterior. Pleurosternal carinae present as full crests on segments 2–4, becoming less developed on subsequent segments, completely missing on segments 18–19. Stricture between pro- and metazonae very distinct, fully striolate at bottom on both dorsal and lateral sides (Fig. <xref ref-type="fig" rid="F3">3D</xref>). Axial line thin, distinct.</p><p>Paraterga (Figs <xref ref-type="fig" rid="F2">2C, D</xref>, <xref ref-type="fig" rid="F3">3B, C</xref>) yellowish, small as complete crests from lateral side, but more obvious on pore-bearing segments, slightly directed caudally upwards.</p><p>Epiproct (<bold><abbrev xmlns:xlink="http://www.w3.org/1999/xlink" xlink:title="Epiproct" id="ABBRID0EHFAE" xlink:type="simple">epi</abbrev></bold>) (Fig. <xref ref-type="fig" rid="F3">3B–D</xref>) long, broadly truncated, flattened dorsoventrally, lateral tubercles minute; tip with four spinnerets. Hypoproct (<bold><abbrev xmlns:xlink="http://www.w3.org/1999/xlink" xlink:title="Hypoproct" id="ABBRID0EQFAE" xlink:type="simple">hyp</abbrev></bold>) (Fig. <xref ref-type="fig" rid="F3">3D</xref>) subtrapeziform, with two separated, distolateral, setiferous knobs. Paraprocts (<bold><abbrev xmlns:xlink="http://www.w3.org/1999/xlink" xlink:title="Paraprocts" id="ABBRID0EZFAE" xlink:type="simple">par</abbrev></bold>) sub-semicircular with two distinct setiferous knobs.</p><fig id="F3" position="float" orientation="portrait"><object-id xmlns:xlink="http://www.w3.org/1999/xlink" content-type="doi" xlink:type="simple">10.3897/zookeys.1145.98704.figure3</object-id><object-id xmlns:xlink="http://www.w3.org/1999/xlink" content-type="arpha" xlink:type="simple">FAD42CEA-83B4-56B6-B4BC-16DDEEB492B7</object-id><label>Figure 3.</label><caption><p><italic><tp:taxon-name><tp:taxon-name-part taxon-name-part-type="genus" reg="Touranella">Touranella</tp:taxon-name-part><tp:taxon-name-part taxon-name-part-type="species" reg="champasak">champasak</tp:taxon-name-part></tp:taxon-name></italic> sp. nov., holotype <bold>A</bold> segments 8 and 9, ventral view <bold>B–D</bold> caudal part of body, lateral, dorsal, and ventral views, respectively. Abbreviations: <abbrev xmlns:xlink="http://www.w3.org/1999/xlink" xlink:title="Epiproct" id="ABBRID0EUGAE" xlink:type="simple">epi</abbrev> = epiproct; <abbrev xmlns:xlink="http://www.w3.org/1999/xlink" xlink:title="Paraprocts" id="ABBRID0EYGAE" xlink:type="simple">par</abbrev> = paraproct; <abbrev xmlns:xlink="http://www.w3.org/1999/xlink" xlink:title="Hypoproct" id="ABBRID0E3GAE" xlink:type="simple">hyp</abbrev> = hypoproct.</p></caption><graphic xmlns:xlink="http://www.w3.org/1999/xlink" xlink:href="zookeys-1145-169_article-98704__-g003.jpg" position="float" orientation="portrait" xlink:type="simple" id="oo_805258.jpg"><uri content-type="original_file" xlink:type="simple">https://binary.pensoft.net/fig/805258</uri></graphic></fig><p>Legs long and slender, about 1.7–1.8 times as long as midbody height. Prefemora not swollen. Femora without modification. Tarsal brushes (Fig. <xref ref-type="fig" rid="F4">4B</xref>) present on legs until segment 16.</p><fig id="F4" position="float" orientation="portrait"><object-id xmlns:xlink="http://www.w3.org/1999/xlink" content-type="doi" xlink:type="simple">10.3897/zookeys.1145.98704.figure4</object-id><object-id xmlns:xlink="http://www.w3.org/1999/xlink" content-type="arpha" xlink:type="simple">4B000544-1716-5153-8BD5-B2F4DB5A6083</object-id><label>Figure 4.</label><caption><p><italic><tp:taxon-name><tp:taxon-name-part taxon-name-part-type="genus" reg="Touranella">Touranella</tp:taxon-name-part><tp:taxon-name-part taxon-name-part-type="species" reg="champasak">champasak</tp:taxon-name-part></tp:taxon-name></italic> sp. nov., holotype <bold>A</bold> sternum 5, ventral view, <abbrev xmlns:xlink="http://www.w3.org/1999/xlink" xlink:title="ultraviolet" id="ABBRID0EAIAE" xlink:type="simple">UV</abbrev> light <bold>B</bold> posterior leg on segment 9, anterior view, normal light <bold>C</bold> gonopods and sternum 5, lateral view, <abbrev xmlns:xlink="http://www.w3.org/1999/xlink" xlink:title="ultraviolet" id="ABBRID0EIIAE" xlink:type="simple">UV</abbrev> light <bold>D</bold> gonopods, ventral view, <abbrev xmlns:xlink="http://www.w3.org/1999/xlink" xlink:title="ultraviolet" id="ABBRID0EOIAE" xlink:type="simple">UV</abbrev> light.</p></caption><graphic xmlns:xlink="http://www.w3.org/1999/xlink" xlink:href="zookeys-1145-169_article-98704__-g004.jpg" position="float" orientation="portrait" xlink:type="simple" id="oo_805259.jpg"><uri content-type="original_file" xlink:type="simple">https://binary.pensoft.net/fig/805259</uri></graphic></fig><p>Sterna (Fig. <xref ref-type="fig" rid="F3">3A, D</xref>) with distinct cross-impression, without modifications except a highly elevated, setose trapeziform process between coxae 4 (Fig. <xref ref-type="fig" rid="F4">4A, C</xref>). This process carrying a setal brush on anterior side and two pores at base.</p><p>Gonopods (Figs <xref ref-type="fig" rid="F4">4C, D</xref>, <xref ref-type="fig" rid="F5">5</xref>, <xref ref-type="fig" rid="F6">6</xref>) simple. Coxite (<bold><abbrev xmlns:xlink="http://www.w3.org/1999/xlink" xlink:title="Coxite" id="ABBRID0EQJAE" xlink:type="simple">co</abbrev></bold>) subcylindrical, as long as about ½ telopodite, distoventral part sparsely setose. Prefemorite (<bold><abbrev xmlns:xlink="http://www.w3.org/1999/xlink" xlink:title="Prefemorite" id="ABBRID0EVJAE" xlink:type="simple">pref</abbrev></bold>) short, densely setose. Femorite (<bold><abbrev xmlns:xlink="http://www.w3.org/1999/xlink" xlink:title="Femorite" id="ABBRID0E1JAE" xlink:type="simple">fe</abbrev></bold>) strongly reduced, without femoral process. Postfemoral region extremely long, consisting of only solenomere (<bold><abbrev xmlns:xlink="http://www.w3.org/1999/xlink" xlink:title="v" id="ABBRID0E6JAE" xlink:type="simple">sl</abbrev></bold>) and solenophore (<bold><abbrev xmlns:xlink="http://www.w3.org/1999/xlink" xlink:title="solenophore" id="ABBRID0EEKAE" xlink:type="simple">sph</abbrev></bold>). Solenomere rod-shaped, arising from prefemorite, distal part sheathed by solenophore, which is suberect, slightly twisted at distal part; lamina lateralis with an apical spine and a well-developed, rounded lobe. Tip of gonopod serrated with three distinct denticles.</p><fig id="F5" position="float" orientation="portrait"><object-id xmlns:xlink="http://www.w3.org/1999/xlink" content-type="doi" xlink:type="simple">10.3897/zookeys.1145.98704.figure5</object-id><object-id xmlns:xlink="http://www.w3.org/1999/xlink" content-type="arpha" xlink:type="simple">6D738AF0-ECCF-5E31-AF2A-D46EFA248D9B</object-id><label>Figure 5.</label><caption><p><italic><tp:taxon-name><tp:taxon-name-part taxon-name-part-type="genus" reg="Touranella">Touranella</tp:taxon-name-part><tp:taxon-name-part taxon-name-part-type="species" reg="champasak">champasak</tp:taxon-name-part></tp:taxon-name></italic> sp. nov., holotype <bold>A, B</bold> right gonopod, ventral view and mesal view, respectively <bold>C, D</bold> distal part of gonopod, ventral view and mesal view, respectively. Abbreviations: <abbrev xmlns:xlink="http://www.w3.org/1999/xlink" xlink:title="Coxite" id="ABBRID0E6KAE" xlink:type="simple">co</abbrev> = gonocoxite; <abbrev xmlns:xlink="http://www.w3.org/1999/xlink" xlink:title="Prefemorite" id="ABBRID0EDLAE" xlink:type="simple">pref</abbrev> = gonoprefemorite; <abbrev xmlns:xlink="http://www.w3.org/1999/xlink" xlink:title="Femorite" id="ABBRID0EHLAE" xlink:type="simple">fe</abbrev> = gonofemorite; <abbrev xmlns:xlink="http://www.w3.org/1999/xlink" xlink:title="solenophore" id="ABBRID0ELLAE" xlink:type="simple">sph</abbrev> = solenophore; <abbrev xmlns:xlink="http://www.w3.org/1999/xlink" xlink:title="v" id="ABBRID0EPLAE" xlink:type="simple">sl</abbrev> = solenomere; ca = cannula. Scale bars: 0.1 mm (<bold>A–C</bold>), 0.02 mm (<bold>D</bold>).</p></caption><graphic xmlns:xlink="http://www.w3.org/1999/xlink" xlink:href="zookeys-1145-169_article-98704__-g005.jpg" position="float" orientation="portrait" xlink:type="simple" id="oo_805260.jpg"><uri content-type="original_file" xlink:type="simple">https://binary.pensoft.net/fig/805260</uri></graphic></fig></tp:treatment-sec><tp:treatment-sec sec-type="remarks" id="SECID0E3LAE"><title>Remarks.</title><p>Even though the distributional gap is slightly narrowed by the occurrence of this genus in Laos, more species most probably have yet to be discovered, at least in and between southern Vietnam and Nepal, including Laos, northern Thailand, and Myanmar (Fig. <xref ref-type="fig" rid="F1">1</xref>).</p><fig id="F6" position="float" orientation="portrait"><object-id xmlns:xlink="http://www.w3.org/1999/xlink" content-type="doi" xlink:type="simple">10.3897/zookeys.1145.98704.figure6</object-id><object-id xmlns:xlink="http://www.w3.org/1999/xlink" content-type="arpha" xlink:type="simple">808D8678-576E-5ECC-9731-4D12E35A8DA4</object-id><label>Figure 6.</label><caption><p><italic><tp:taxon-name><tp:taxon-name-part taxon-name-part-type="genus" reg="Touranella">Touranella</tp:taxon-name-part><tp:taxon-name-part taxon-name-part-type="species" reg="champasak">champasak</tp:taxon-name-part></tp:taxon-name></italic> sp. nov., holotype <bold>A–D</bold> right gonopod, lateral, mesal, dorsal, and ventral views, respectively. Abbreviations: <abbrev xmlns:xlink="http://www.w3.org/1999/xlink" xlink:title="Coxite" id="ABBRID0E2MAE" xlink:type="simple">co</abbrev> = gonocoxite; <abbrev xmlns:xlink="http://www.w3.org/1999/xlink" xlink:title="Prefemorite" id="ABBRID0E6MAE" xlink:type="simple">pref</abbrev> = gonoprefemorite; <abbrev xmlns:xlink="http://www.w3.org/1999/xlink" xlink:title="Femorite" id="ABBRID0EDNAE" xlink:type="simple">fe</abbrev> = gonofemorite; <abbrev xmlns:xlink="http://www.w3.org/1999/xlink" xlink:title="solenophore" id="ABBRID0EHNAE" xlink:type="simple">sph</abbrev> = solenophore; <abbrev xmlns:xlink="http://www.w3.org/1999/xlink" xlink:title="v" id="ABBRID0ELNAE" xlink:type="simple">sl</abbrev> = solenomere; ca = cannula. Scale bars: 1 mm.</p></caption><graphic xmlns:xlink="http://www.w3.org/1999/xlink" xlink:href="zookeys-1145-169_article-98704__-g006.jpg" position="float" orientation="portrait" xlink:type="simple" id="oo_805261.jpg"><uri content-type="original_file" xlink:type="simple">https://binary.pensoft.net/fig/805261</uri></graphic></fig></tp:treatment-sec><tp:treatment-sec><!--Section generated to contain objects referenced in tp:taxon-treatment.--><fig id="F1" position="float" orientation="portrait"><object-id xmlns:xlink="http://www.w3.org/1999/xlink" content-type="doi" xlink:type="simple">10.3897/zookeys.1145.98704.figure1</object-id><object-id xmlns:xlink="http://www.w3.org/1999/xlink" content-type="arpha" xlink:type="simple">535A442B-0287-5414-89A5-0A3DDB172ABD</object-id><label>Figure 1.</label><caption><p>Distribution of the genus <italic><tp:taxon-name><tp:taxon-name-part taxon-name-part-type="genus" reg="Touranella">Touranella</tp:taxon-name-part></tp:taxon-name></italic> Attems, 1937. 1 = <italic><tp:taxon-name><tp:taxon-name-part taxon-name-part-type="genus" reg="Touranella">Touranella</tp:taxon-name-part><tp:taxon-name-part taxon-name-part-type="species" reg="pilosa">pilosa</tp:taxon-name-part></tp:taxon-name></italic> Golovatch, 2016, 2 = <italic><tp:taxon-name><tp:taxon-name-part taxon-name-part-type="genus" reg="Touranella">Touranella</tp:taxon-name-part><tp:taxon-name-part taxon-name-part-type="species" reg="himalayaensis">himalayaensis</tp:taxon-name-part></tp:taxon-name></italic> Golovatch, 1994, 3 = <italic><tp:taxon-name><tp:taxon-name-part taxon-name-part-type="genus" reg="Touranella">Touranella</tp:taxon-name-part><tp:taxon-name-part taxon-name-part-type="species" reg="gracilis">gracilis</tp:taxon-name-part></tp:taxon-name></italic> Attems, 1937, 4 = <italic><tp:taxon-name><tp:taxon-name-part taxon-name-part-type="genus" reg="Touranella">Touranella</tp:taxon-name-part><tp:taxon-name-part taxon-name-part-type="species" reg="trichosa">trichosa</tp:taxon-name-part></tp:taxon-name></italic> Golovatch &amp; Semenyuk, 2018, 5 = <italic><tp:taxon-name><tp:taxon-name-part taxon-name-part-type="genus" reg="Touranella">Touranella</tp:taxon-name-part><tp:taxon-name-part taxon-name-part-type="species" reg="hirsuta">hirsuta</tp:taxon-name-part></tp:taxon-name></italic> Golovatch, 2009 and <italic><tp:taxon-name><tp:taxon-name-part taxon-name-part-type="genus" reg="Touranella">Touranella</tp:taxon-name-part><tp:taxon-name-part taxon-name-part-type="species" reg="peculiaris">peculiaris</tp:taxon-name-part></tp:taxon-name></italic> Golovatch, 2009, 6 = <italic><tp:taxon-name><tp:taxon-name-part taxon-name-part-type="genus" reg="Touranella">Touranella</tp:taxon-name-part><tp:taxon-name-part taxon-name-part-type="species" reg="cattiensis">cattiensis</tp:taxon-name-part></tp:taxon-name></italic> Golovatch &amp; Semenyuk, 2010 and <italic><tp:taxon-name><tp:taxon-name-part taxon-name-part-type="genus" reg="Touranella">Touranella</tp:taxon-name-part><tp:taxon-name-part taxon-name-part-type="species" reg="moniliformis">moniliformis</tp:taxon-name-part></tp:taxon-name></italic> Golovatch &amp; Semenyuk, 2018, 7 = <italic><tp:taxon-name><tp:taxon-name-part taxon-name-part-type="genus" reg="Touranella">Touranella</tp:taxon-name-part><tp:taxon-name-part taxon-name-part-type="species" reg="champasak">champasak</tp:taxon-name-part></tp:taxon-name></italic> sp. nov.</p></caption><graphic xmlns:xlink="http://www.w3.org/1999/xlink" xlink:href="zookeys-1145-169_article-98704__-g001.jpg" position="float" orientation="portrait" xlink:type="simple" id="oo_805256.jpg"><uri content-type="original_file" xlink:type="simple">https://binary.pensoft.net/fig/805256</uri></graphic></fig></tp:treatment-sec></tp:taxon-treatment>
